# Supplementary material for: Development of Low-Density Polyethylene Films Coated with Phenolic Substances for Prolonged Bioactivity
Source: Polymers (Basel). 2023 Nov 30;15(23):4580. doi: 10.3390/polym15234580 (PMC10707956; doi:10.3390/polym15234580)
Supplement: Supplementary file 1 [file polymers-15-04580-s001.zip]

Archive with 1 entries (1 files):
- polymers-2706991-supplementary.pdf
